# Supplementary material for: Finding an Appropriate Mouse Model to Study the Impact of a Treatment for Friedreich Ataxia on the Behavioral Phenotype
Source: Genes (Basel). 2023 Aug 19;14(8):1654. doi: 10.3390/genes14081654 (PMC10454134; doi:10.3390/genes14081654)
Supplement: Supplementary file 1 [file genes-14-01654-s001.zip]

Archive with 1 entries (1 files):
- genes-2539155-supplementary.pdf
